# Supplementary material for: The Unhappy Effects of the Antidepressant Fluoxetine on the Freshwater Microalga Raphidocelis subcapitata
Source: Toxics. 2025 Oct 14;13(10):876. doi: 10.3390/toxics13100876 (PMC12568130; doi:10.3390/toxics13100876)
Supplement: Supplementary file 1 [file toxics-13-00876-s001.zip]

Archive with 1 entries (1 files):
- toxics-3885175-supplementary.pdf
